# Supplementary material for: The alternative splicing of intersectin 1 regulated by PTBP1 promotes human glioma progression
Source: Cell Death Dis. 2022 Sep 28;13(9):835. doi: 10.1038/s41419-022-05238-1 (PMC9519902; doi:10.1038/s41419-022-05238-1)
Supplement: Supplementary file 9 — Supplementary Table S1 [file 41419_2022_5238_MOESM9_ESM.xlsx]

## Sheet: Sheet1
Supplementary Table S1. List of shRNA sequences used in this study.
Name	ShRNA sequences
PTBP1#1	5′-GATCCgcttctgcagcaaacggaaatCTCGAGatttccgtttgctgcagaagcTTTTTG-3′
PTBP1#2	5′-GATCCctcaacgtcaagtacaacaatCTCGAGattgttgtacttgacgttgagTTTTTG-3′
PTBP1#3	5′-GATCCagcaattccaggctcagtattCTCGAGaatactgagcctggaattgctTTTTTG-3′
HnRNP A2/B1#1	5′-CCGGgggctcatgtaactgtgaagaCTCGAGtcttcacagttacatgagcccTTTTTG-3′
HnRNP A2/B1#2	5′-CCGGcagaaataccataccatcaatCTCGAGattgatggtatggtatttctgTTTTTG-3′
HnRNP A2/B1#3	5′-CCGGtgacaactatggaggaggaaaCTCGAGattgatggtatggtatttctgTTTTTG-3′
HnRNP K#1	5′-GATCCgcattctgcttcagagcaagaCTCGAGtcttgctctgaagcagaatgcTTTTTG-3′
HnRNP K#2	5′-GATCCggtttcagtgctgatgaaactCTCGAGagtttcatcagcactgaaaccTTTTTG-3′
ITSN1-L#1	5′-CCGGaggagctgattatgtgtaataCTCGAGtattacacataatcagctcctTTTTTG-3′
ITSN1-L#2	5′-CCGGagatacccactgatcattaaaCTCGAGtttaatgatcagtgggtatctTTTTTG-3′
ITSN1-L#3	5′-CCGGgcagttgtttgatgagccgtaCTCGAGtacggctcatcaaacaactgcTTTTTG-3′
Scramble (pLVX)	5′-GATCCgttctccgaacgtgtcacgtCTCGAGacgtgacacgttcggagaacTTTTTG-3′
Scramble (pLKO.1)	5′-CCGGgttctccgaacgtgtcacgtCTCGAGacgtgacacgttcggagaacTTTTTG-3′
