# Supplementary material for: The alternative splicing of intersectin 1 regulated by PTBP1 promotes human glioma progression
Source: Cell Death Dis. 2022 Sep 28;13(9):835. doi: 10.1038/s41419-022-05238-1 (PMC9519902; doi:10.1038/s41419-022-05238-1)
Supplement: Supplementary file 10 — Supplementary Table S2 [file 41419_2022_5238_MOESM10_ESM.xlsx]

## Sheet: Sheet1
Supplementary Table S2. List of sequences used for construction of plasmids in this study.
Primer names	Sequences	Applications
PTBP1-Nhe1-F	5’-gagagctagcgccaccatggacggcattgtcccagatatagc-3’	Construction of pCDH-3×flag-PTBP1
PTBP1-Not1-R	5’-tctcgcggccgcctagatggtggacttggagaag-3’
Xba1-ITSN1-E30-F	5’-aatctagataatacgactcactatagggatgcagcattgctctgattc-3’	Construction of pCDH-ITSN1-E30
Not1-ITSN1-E30-R	5’-aattgcggccgcgacaacttatatcaaaagcc-3’
ITSN1 minigene exon29-F	5’-acgctgttttgacctccatagaagattctagagccaccatggtgtgccaggtgattggg-3’	Construction of pCDH-ITSN1-minigene
ITSN1 minigene intron 30-R	5’-gacaacttatatcaaaagcccggtgagactgaactgc-3’
ITSN1 minigene intron 30-F	5’-gtctcaccgggcttttgatataagttgtccctgtctgtctctgtcttc-3’
ITSN1 minigene exon31-R	5’-gcctttctttatgtttttggcgtcttccaactctgtgaccagctgcag-3’
ITSN1-exon30-mut-F	5’-cctcctcgttcagtagcactacagtataatcacggatatgaa-3’	Construction of pCDH-ITSN1-E30 mutation and pCDH-ITSN1-minigene mutation
ITSN1-exon30-mut-R	5’-ttcatatccgtgattatactgtagtgctactgaacgaggagg-3’
