# Supplementary material for: The alternative splicing of intersectin 1 regulated by PTBP1 promotes human glioma progression
Source: Cell Death Dis. 2022 Sep 28;13(9):835. doi: 10.1038/s41419-022-05238-1 (PMC9519902; doi:10.1038/s41419-022-05238-1)
Supplement: Supplementary file 11 — Supplementary Table S3 [file 41419_2022_5238_MOESM11_ESM.xlsx]

## Sheet: Sheet1
Supplementary Table S3. List of RT-PCR and RT-qPCR primers.
Target name	Primer-F	Primer-R
ITSN1-S	5’-ctgaccacagacatggaccc-3’	5’-tctcccatcatccctctggg-3’
ITSN1-L	5’-ctgaccacagacatggaccc-3’	5’-gcagaagcggatgtaggg-3’
ITSN1	5’-cacccaaaggcaagaaattg-3’	5’-ttctgctgaacttgttttaattgg-3’
GAPDH	5’-caggaggcattgctgatgat-3’	5’-gaaggctggggctcattt-3’
ITSN1-S minigene	5’-gacgccatccacgctgtt-3’	5’-tcagaaggcagtaggtga-3’
ITSN1-L minigene	5’-gacgccatccacgctgtt-3’	5’-tgtatccttgtcgctttc-3’
ITSN1 minigene	5’-gacgccatccacgctgtt-3’	5’-ggccagctcatcgtcattct-3’
ITSN1 RIP 1F/1R	5’-ttggcaccatgctgttta-3’	5’-atctcccatcatccctct-3’
ITSN1 RIP 2F/2R	5’-ccttttgtggctttccta-3’	5’-cagcattccttgatagtg-3’
ITSN1 RIP 3F/3R	5’-gcacagtgaccttgtagcca-3’	5’-acgacctcagtggtgttgtc-3’
ITSN1 RIP 4F/4R	5'-gggagcctcaagcacaatct-3'	5'-gtgcaactgaacgaggagga-3'
