# Supplementary material for: The alternative splicing of intersectin 1 regulated by PTBP1 promotes human glioma progression
Source: Cell Death Dis. 2022 Sep 28;13(9):835. doi: 10.1038/s41419-022-05238-1 (PMC9519902; doi:10.1038/s41419-022-05238-1)
Supplement: Supplementary file 12 — Supplementary Table S4 [file 41419_2022_5238_MOESM12_ESM.xlsx]

## Sheet: Sheet1
Supplementary Table S4. ITSNI-S expression in human patients with glioma.
Pathological features	Case	ITSN1-S		rs value	P value
		low	high
Gender				0.083	0.371
Male	74	40 (54.1%)	34 (45.9%)
Female	44	20 (45.5%)	24 (54.5%)
Age（years）				0.017	0.858
<50	60	31 (51.7%)	29 (48.3%)
≥50	58	29 (50.0%)	29 (50.0%)
WHO grade				0.189	0.041
Grade Ⅰ	4	3 (75.0%)	1 (25.0%)
Grade Ⅱ	41	26 (63.4%)	15 (36.6%)
Grade Ⅲ	25	10 (40.0%)	15 (60.0%)
Grade Ⅳ	48	21 (43.8%)	27 (56.3%)
Type				-0.115	0.215
Astrocytic tumors	106	55 (51.9%)	51 (48.1%)
Oligodendroglial tumors	11	4 (36.4%)	7 (63.6%)
Oligoastrocytic tumors	1	1 (100.0%)	0 (0.0%)
Location				0.045	0.631
Frontal	42	17 (40.5%)	25 (59.5%)
Temporal	34	22 (64.7%)	12 (35.3%)
Parietal	9	6 (66.7%)	3 (33.3%)
Occipital	6	4 (66.7%)	2 (33.3%)
Cerebellum	6	2 (33.3%)	4 (66.7%)
Callosum/ventricle/thalamus	13	8 (61.5%)	5 (38.5%)
More than one lobe	8	1 (12.5%)	7 (87.5%)
