# Supplementary material for: The alternative splicing of intersectin 1 regulated by PTBP1 promotes human glioma progression
Source: Cell Death Dis. 2022 Sep 28;13(9):835. doi: 10.1038/s41419-022-05238-1 (PMC9519902; doi:10.1038/s41419-022-05238-1)
Supplement: Supplementary file 13 — Supplementary Table S5 [file 41419_2022_5238_MOESM13_ESM.xlsx]

## Sheet: Sheet1
Supplementary Table S5. Differential expression analysis of the 25 overlapping RBPs between LGG and paired normal samples in GEPIA.
Gene symbol	LGG
	Media(Tumor)	Media(Normal)	Log2(Fold Change)	adjp
HNRNPK	387.66	138.102	1.482	4.11e-76
PTBP1	65.691	19.981	1.668	9.8e-90
HNRNPA2B1	600.574	288.854	1.053	6.33e-53
PABPC1	585.408	79.688	2.861	1.1e-133
IGF2BP3	/	/	/	/
ELAVL1	30.759	9.84	1.551	1.6e-104
PABPC4	/	/	/	/
HNRNPC	488.494	149.312	1.703	2.13e-107
MATR3	/	/	/	/
IGF2BP2	/	/	/	/
HNRNPL	/	/	/	/
HNRNPU	165.117	71.011	1.206	3.21e-69
HNRNPM	131.557	58.12	1.165	2.07e-62
HNRNPH1	229.873	96.048	1.25	5.58e-46
U2AF2	/	/	/	/
YBX1	395.38	73.689	2.408	1.35e-105
HNRNPF	68.455	18.731	1.816	2.13e-94
PCBP2	478.109	197.183	1.274	5.4e-69
SFPQ	/	/	/	/
KHDRBS1	73.981	30.49	1.252	4.72e-79
PCBP1	/	/	/	/
PCBP3	/	/	/	/
FUS(HNRNPP2)	347.699	156.844	1.143	2.47e-64
SRSF1	95.17	47.019	1.002	2.96e-48
G3BP2	/	/	/	/
