# Supplementary material for: The alternative splicing of intersectin 1 regulated by PTBP1 promotes human glioma progression
Source: Cell Death Dis. 2022 Sep 28;13(9):835. doi: 10.1038/s41419-022-05238-1 (PMC9519902; doi:10.1038/s41419-022-05238-1)
Supplement: Supplementary file 14 — Supplementary Table S6 [file 41419_2022_5238_MOESM14_ESM.xlsx]

## Sheet: Sheet1
Supplementary Table S6. Differential expression analysis of the 25 overlapping RBPs between GBM and paired normal samples in GEPIA.
Gene symbol	GBM
	Media(Tumor)	Media(Normal)	Log2(Fold Change)	adjp
HNRNPK	391.996	138.102	1.498	6.62e-45
PTBP1	101.504	19.981	2.289	7.22e-77
HNRNPA2B1	610.86	288.854	1.078	1.85e-19
PABPC1	470.026	79.688	2.545	8.41e-91
IGF2BP3	7.54	0.04	3.038	6.1e-86
ELAVL1	46.349	9.84	2.127	1.13e-88
PABPC4	77.821	35.28	1.119	2.01e-30
HNRNPC	518.679	149.312	1.79	6.29e-64
MATR3	/	/	/	/
IGF2BP2	4.36	0.2	2.159	2.02e-49
HNRNPL	265.744	95.669	1.464	1.5e-53
HNRNPU	/	/	/	/
HNRNPM	117.783	58.12	1.007	9.96e-16
HNRNPH1	212.983	96.048	1.141	1.59e-28
U2AF2	142.982	59.68	1.247	4.13e-35
YBX1	631.351	73.689	3.082	4.35e-108
HNRNPF	88.56	18.731	2.182	5.54e-82
PCBP2	589.275	197.183	1.575	3.31e-60
SFPQ	/	/	/	/
KHDRBS1	82.721	30.49	1.411	1.16e-44
PCBP1	216.121	107.284	1.004	3.98e-23
PCBP3	2.14	8.5	-1.597	2.14e-43
FUS(HNRNPP2)	/	/	/	/
SRSF1	/	/	/	/
G3BP2	/	/	/	/
